# Supplementary material for: Wholly Rickettsia! Reconstructed Metabolic Profile of the Quintessential Bacterial Parasite of Eukaryotic Cells
Source: mBio. 2017 Sep 26;8(5):e00859-17. doi: 10.1128/mBio.00859-17 (PMC5615194; doi:10.1128/mBio.00859-17)
Supplement: FIG S10 [file mbo005173495sf10.xlsx]

## Sheet: B_Pathways
	O1	O2	O3	O4	L5	M1	L1	O5	N1	N2	N3	N4	N4	P1	P2	P2	P3	P4	P5	P6	P7a	P7b	C1	C2	C3	C4	C5	C6	C7	P7a	P7b	C8	C9	C10	C11	C12	C13	C14	C15	C16	C17	K1	K1	K2	K3	K4	K5	HOLE	HOLE
Locus	ugd (K00012)	fnlA/capD (K17716)	wecB (K01791)	wecA (K02851)	LpxA (K00677)	murA (K00790)	rpiB (K01808)	glmU (K04042)	ppnK (K00858)	pntA_C (K00324)	pntA_N (K00324)	pntB (K00325)	pntB (K00325)	ppdK (K01006)	tdcB (K01754)	tdcB (K01754)	glyA (K00600)	pdhA (K00161)	pdhB (K00162)	pdhC (K00627)	lpD (K00382)	lpD (K00382)	maeB (K00029)	mdh (K00024)	gltA (K01647)	acnA (K01681)	icd (K00031)	sucA (K00164)	sucB (K00658)	lpd (K00382)	lpd (K00382)	sucC (K01903)	sucD (K01902)	sdhA (K00239)	sdhB (K00240)	sdhC (K00241)	sdhD (K00242)	fumC (K01679)	aspB/C (K00812)	gdhX (K15371)	glnA (K01915)	lysC (K00928)	lysC (K00928)	asd (K00133)	dapA (K01714)	dapB (K00215)	dapD (K00674)	argD/dapC (K00821)	argD/dapC (K14267)
Group	O-antigen polymerization	O-antigen polymerization	O-antigen polymerization	O-antigen carrier synthesis	lipd A synthesis	lipid I (PG) synthesis	LPS synthesis	N-acetylglucosamine pre	nicotinamide metabolism	nicotinamide metabolism	nicotinamide metabolism	nicotinamide metabolism	nicotinamide metabolism	pyruvate metabolism - phosphoenolpyruvate (PEP) biosynthesis	pyruvate metabolism - glycine/serine biosynthesis	pyruvate metabolism - glycine/serine biosynthesis	pyruvate metabolism - glycine/serine biosynthesis	pyruvate metabolism - pyruvate dehydrogenase complex (PDC)	pyruvate metabolism - pyruvate dehydrogenase complex (PDC)	pyruvate metabolism - pyruvate dehydrogenase complex (PDC)	pyruvate metabolism - pyruvate dehydrogenase complex (PDC)	pyruvate metabolism - pyruvate dehydrogenase complex (PDC)	citrate cycle (TCA cycle) I - 2-oxoglutarate biosynthesis	citrate cycle (TCA cycle) I - 2-oxoglutarate biosynthesis	citrate cycle (TCA cycle) I - 2-oxoglutarate biosynthesis	citrate cycle (TCA cycle) I - 2-oxoglutarate biosynthesis	citrate cycle (TCA cycle) I - 2-oxoglutarate biosynthesis	citrate cycle (TCA cycle) IIa - succinyl-CoA biosynthesis	citrate cycle (TCA cycle) IIa - succinyl-CoA biosynthesis	citrate cycle (TCA cycle) IIa - succinyl-CoA biosynthesis	citrate cycle (TCA cycle) IIa - succinyl-CoA biosynthesis	citrate cycle (TCA cycle) IIa - succinyl-CoA biosynthesis	citrate cycle (TCA cycle) IIa - succinyl-CoA biosynthesis	citrate cycle (TCA cycle) IIa - succinyl-CoA biosynthesis	citrate cycle (TCA cycle) IIa - succinyl-CoA biosynthesis	citrate cycle (TCA cycle) IIa - succinyl-CoA biosynthesis	citrate cycle (TCA cycle) IIa - succinyl-CoA biosynthesis	citrate cycle (TCA cycle) IIa - succinyl-CoA biosynthesis	citrate cycle (TCA cycle) IIb - glutamate metabolism	citrate cycle (TCA cycle) IIb - glutamate metabolism	citrate cycle (TCA cycle) IIb - glutamate metabolism	aspartate metabolism	aspartate metabolism	aspartate metabolism	aspartate metabolism	aspartate metabolism	aspartate metabolism	aspartate metabolism	aspartate metabolism
Length (Max)	448	362	419	377	281	438	149	265	280	135	385	475	191	886	379	154	421	329	328	434	462	465	809	321	442	917	491	1028	401	462	465	387	292	599	261	135	127	463	412	1634	284	451	151	339	300	286	283	0	0
Length (Mean)	434.11	339.51	379.33	317.71	263.95	417.9	140.76	246.21	254.71	130.82	367.48	452.49	110	878.35	335.39	154	420.04	325.64	323.14	411.41	456.68	458.87	767.11	314.16	435.13	878.92	482.26	911.07	398.13	456.68	458.87	385.95	286.55	596.04	261	124.23	124.93	461.47	399.05	1583.76	270.08	407.43	94.5	336.11	291.64	243.46	273.11	0	0
Length (SD)	3.42	16	10.12	48.4	7.69	10.59	15.53	12.81	8.47	7.15	53.66	35.69	81	6.16	33.86	0	0.24	4.75	19.07	4.36	15.22	1.17	56.67	1.37	1.49	4.56	8.14	103.38	2.6	15.22	1.17	0.26	12.31	0.33	0	1.33	1.19	6.17	21.99	23.79	27.84	27.06	56.5	16.69	22.28	11.81	22.78	0	0
Length (Median)	434	341	377	327	264	419	144	248	255	132	374	465	110	878	343	154	420	326	326	412	459	459	767	314	435	878	483	928	399	459	459	386	292	596	261	124	125	463	401	1583	277	401	94.5	338	294	239	274	0	0
Length (Mode)	434	341	377	327	264	419	144	248	255	132	374	465	[29, 191]	878	343	154	420	326	326	412	459	459	767	314	435	878	483	928	395	459	459	386	292	596	261	124	125	463	401	1583	277	401	[38, 151]	338	294	239	274	0	0
Rickettsia_sp._Ich	437	0	0	333	260	425	144	246	258	131	374	463	0	886	334	0	419	289	245	414	459	465	769	314	424	883	410	929	400	459	465	385	290	596	261	129	127	454	400	1590	259	402	0	337	296	234	275	0	0
Rickettsia_sp._MEAM1_str._Bemisia_tabaci	435	197	376	333	264	0	0	244	0	0	374	208	0	878	333	0	420	305	324	415	459	459	265	314	435	881	483	380	398	459	459	386	291	0	261	125	125	424	399	1583	0	406	0	338	90	250	70	0	0
Rickettsia_bellii_str._RML_An4	434	341	377	333	281	419	92	243	255	133	374	465	0	860	333	154	420	326	325	412	459	459	765	314	435	885	483	731	400	459	459	385	291	596	261	0	125	463	399	1583	273	406	0	338	294	250	275	0	0
Rickettsia_bellii_str._RML_Mogi	434	341	377	333	281	419	92	243	253	133	374	465	0	878	333	154	420	326	325	418	459	459	765	314	435	887	483	927	400	459	459	385	291	596	261	125	125	463	399	1583	177	406	0	338	294	250	275	0	0
Rickettsia_bellii_RML369-C	434	341	377	333	281	419	144	265	184	133	374	465	0	878	333	154	420	326	325	418	459	459	765	314	435	885	483	927	400	459	459	385	291	596	261	125	125	463	399	1451	273	406	0	338	294	250	275	0	0
Rickettsia_bellii_OSU_85-389	434	341	377	333	281	419	144	240	255	133	374	465	0	878	333	154	420	326	325	418	459	459	765	314	435	885	483	927	400	459	459	385	291	596	261	125	125	463	399	1583	273	406	0	338	294	250	0	0	0
Rickettsia_sp._Adalia	434	341	377	376	264	438	144	246	255	132	377	465	0	878	333	0	420	329	326	410	462	459	767	0	435	878	483	879	400	462	459	386	292	596	261	124	125	463	399	1466	0	451	0	338	294	241	275	0	0
Rickettsia_canadensis_str._McKiel	439	341	376	327	264	419	42	248	255	93	31	0	29	878	333	0	420	329	328	418	462	459	766	314	436	877	488	929	401	462	459	386	292	596	261	124	125	463	406	1584	277	401	0	338	294	240	274	0	0
Rickettsia_canadensis_str._CA410	439	341	376	327	264	419	73	248	255	80	31	0	0	878	333	0	420	329	328	418	462	459	766	314	436	877	483	929	401	462	459	386	292	596	261	124	125	463	406	1584	277	401	0	338	294	240	274	0	0
Rickettsia_helvetica_C9P9	434	341	377	336	263	419	144	248	254	132	373	465	0	882	343	0	420	329	326	406	459	459	767	314	435	917	483	977	401	459	459	386	292	596	261	123	125	463	401	1632	277	276	151	338	294	283	283	0	0
Rickettsia_akari_str._Hartford	434	341	419	327	238	419	144	248	255	132	373	465	0	878	333	0	420	326	326	412	459	459	767	314	435	878	483	928	400	459	459	386	292	596	261	124	125	463	399	1582	277	401	0	338	294	245	274	0	0
Rickettsia_australis_str._Cutlack	434	341	419	327	263	419	144	248	255	132	373	465	0	878	333	0	420	326	326	412	459	459	767	314	435	878	483	928	398	459	459	386	292	596	261	124	125	461	399	1582	277	401	0	338	294	245	274	0	0
Rickettsia_australis_str._Phillips	434	362	419	327	263	419	144	248	255	132	373	465	0	878	333	0	420	326	326	406	459	459	767	320	435	878	483	331	398	459	459	386	292	596	261	135	125	461	399	1582	277	401	0	338	294	245	282	0	0
Rickettsia_hoogstraalii_Croatica	434	341	419	377	264	419	144	248	255	132	373	425	0	882	333	0	420	326	326	428	459	459	767	314	435	878	483	1028	399	459	459	386	258	596	261	124	125	463	398	1582	277	402	0	338	294	280	274	0	0
Rickettsia_hoogstraalii_str._RCCE3	434	341	419	377	264	419	144	248	255	132	373	465	0	878	333	0	420	326	326	434	459	459	767	314	435	878	483	977	399	459	459	386	292	596	261	124	125	463	404	1582	0	401	0	338	294	239	274	0	0
Candidatus_Rickettsia_asemboensis	434	341	377	327	264	419	144	248	255	132	374	465	0	878	333	0	420	329	326	412	459	459	767	314	435	878	483	928	401	459	459	386	292	596	261	124	125	463	399	1583	276	401	0	338	294	245	274	0	0
Rickettsia_felis_str._LSU-Lb	448	341	377	327	264	419	144	248	255	132	374	465	0	0	0	0	421	326	326	0	459	0	767	314	435	878	0	0	401	459	0	386	292	596	261	124	120	461	409	0	0	401	0	338	294	245	274	0	0
Rickettsia_felis_URRWXCal2	448	341	377	327	264	419	145	248	255	132	374	465	0	878	333	0	421	326	326	412	459	459	767	314	435	878	491	983	401	459	459	386	292	596	261	124	120	461	409	1594	277	401	0	338	294	245	274	0	0
Rickettsia_felis_str._Pedreira	448	341	377	327	264	419	145	248	255	132	374	465	0	878	333	0	421	326	326	406	454	459	767	314	435	878	483	977	401	454	459	386	292	596	261	124	120	461	409	1583	277	401	0	338	294	245	274	0	0
Rickettsia_felis_str._LSU	448	341	377	141	264	0	145	248	0	132	0	465	0	0	72	0	421	326	326	412	459	459	767	308	435	878	0	0	401	459	459	386	292	596	261	124	120	0	0	0	0	0	0	0	294	0	274	0	0
Rickettsia_typhi_str._Wilmington	434	341	376	326	264	419	144	248	255	132	383	465	0	880	333	0	420	326	326	404	459	459	767	314	436	878	483	933	398	459	459	386	292	596	261	124	125	461	399	1581	276	448	0	338	294	239	274	0	0
Rickettsia_typhi_str._TH1527	434	341	376	326	264	419	144	248	255	132	383	465	0	880	333	0	420	326	326	404	459	459	767	314	436	878	483	933	398	459	459	386	292	596	261	124	125	461	399	1581	276	448	0	338	294	239	274	0	0
Rickettsia_typhi_str._B9991CWPP	434	341	376	326	264	419	144	248	255	132	383	465	0	880	333	0	420	326	326	404	459	459	767	314	436	878	483	933	398	459	459	386	292	596	261	124	125	461	399	1581	276	448	0	338	294	239	274	0	0
Rickettsia_prowazekii_str._GvV257	434	341	376	326	264	419	144	249	255	132	383	465	0	880	333	0	420	326	326	408	459	459	767	314	436	878	483	936	401	459	459	386	292	596	261	124	125	461	399	1581	276	446	0	338	294	239	274	0	0
Rickettsia_prowazekii_str._RpGvF24	434	341	376	326	264	419	144	249	255	132	383	465	0	880	333	0	420	326	326	408	459	459	767	314	436	878	483	936	401	459	459	386	292	596	261	124	125	461	399	1581	276	446	0	338	294	239	274	0	0
Rickettsia_prowazekii_str._GvF12	434	341	376	181	264	419	144	167	255	132	383	425	0	880	333	0	420	326	326	408	365	459	767	314	436	878	483	802	401	365	459	386	292	596	261	124	125	461	202	1581	276	446	0	185	294	239	274	0	0
Rickettsia_prowazekii_str._BuV67-CWPP	434	341	376	326	264	419	144	249	255	132	383	465	0	880	333	0	420	326	326	408	459	459	767	314	436	878	483	936	401	459	459	386	292	596	261	124	125	461	399	1581	276	446	0	338	294	239	274	0	0
Rickettsia_prowazekii_str._Katsinyian	434	341	376	326	264	419	144	249	255	132	383	465	0	880	333	0	420	326	326	408	459	459	767	314	436	878	483	936	401	459	459	386	292	596	261	124	125	461	399	1581	276	446	0	338	294	239	274	0	0
Rickettsia_prowazekii_str._NMRC_Madrid_E	434	341	376	291	264	419	144	165	255	132	383	425	0	880	333	0	420	326	169	408	459	459	767	314	436	878	483	936	401	459	459	386	258	596	261	124	125	461	412	1581	276	446	0	338	294	239	274	0	0
Rickettsia_prowazekii_str._Madrid_E	434	341	376	326	264	419	144	249	255	132	383	465	0	880	333	0	420	326	326	408	459	453	767	314	436	878	483	936	401	459	453	386	292	596	261	124	125	461	412	1581	276	446	0	338	294	239	274	0	0
Rickettsia_prowazekii_str._Rp22	434	341	376	326	264	419	144	249	255	132	383	465	0	880	333	0	420	326	326	408	459	453	767	314	436	878	483	967	401	459	453	386	292	596	261	124	125	461	399	1581	276	446	0	338	294	239	274	0	0
Rickettsia_prowazekii_str._Cairo_3	434	341	376	326	264	419	144	249	255	132	383	425	0	880	333	0	420	326	326	408	459	459	767	314	436	878	483	936	401	459	459	386	292	596	261	124	125	461	412	1581	276	446	0	338	294	239	274	0	0
Rickettsia_prowazekii_str._Chernikova	434	341	376	326	264	419	144	249	255	132	383	465	0	880	333	0	420	326	326	408	459	459	767	314	436	878	483	936	401	459	459	386	292	596	261	124	125	461	399	1581	276	446	0	338	294	239	274	0	0
Rickettsia_prowazekii_str._Breinl	434	341	376	326	264	419	144	249	255	132	383	465	0	880	333	0	420	326	326	408	354	459	767	314	436	878	483	544	401	354	459	386	292	596	261	124	125	422	412	1581	276	446	0	338	294	239	274	0	0
Rickettsia_prowazekii_str._Dachau	434	341	376	326	264	419	144	249	255	132	383	465	0	880	333	0	420	326	326	408	459	459	767	314	436	878	0	936	401	459	459	386	292	596	261	124	125	461	399	1581	276	446	0	338	294	239	274	0	0
Rickettsia_tamurae_AT-1	434	341	377	377	264	419	144	248	255	126	377	425	0	882	348	0	420	329	326	412	459	458	796	314	435	875	483	983	401	459	458	386	292	596	261	124	125	463	400	1634	277	401	0	338	294	286	275	0	0
Rickettsia_monacensis_IrR/Munich	434	341	376	377	264	419	144	248	255	132	377	465	0	878	361	0	420	329	326	412	459	458	767	314	435	878	483	975	401	459	458	386	290	596	261	124	125	463	400	1633	0	401	0	338	294	239	283	0	0
Rickettsia_endosymbiont_of_Ixodes_pacificus	434	341	377	377	264	419	144	248	255	132	377	465	0	878	361	0	420	329	326	412	459	458	767	314	435	878	483	928	401	459	458	386	292	596	261	124	125	463	400	1630	167	401	0	338	294	239	275	0	0
Rickettsia_endosymbiont_of_Ixodes_scapularis	434	341	377	377	209	419	144	248	265	132	377	465	0	878	379	0	420	329	326	412	459	458	767	314	435	878	483	0	401	459	458	386	292	596	261	124	125	463	400	1633	277	401	0	338	294	0	275	0	0
Rickettsia_sp._ISO7	434	341	377	377	264	419	144	248	265	132	377	465	0	878	361	0	420	329	326	412	459	458	767	314	435	878	483	928	401	459	458	386	292	596	261	124	125	463	400	1633	167	401	0	338	294	239	275	0	0
Rickettsia_montanensis_str._OSU_85-930	434	341	377	327	264	419	144	248	255	132	374	465	0	878	343	0	420	326	326	412	459	459	767	314	435	878	483	928	399	459	459	387	292	596	261	124	125	463	401	1583	277	401	0	338	294	239	274	0	0
Rickettsia_raoultii	434	341	377	327	264	419	144	248	255	132	374	465	0	0	343	0	420	326	326	412	459	459	767	314	435	878	483	928	399	459	459	386	292	596	261	124	125	463	401	1582	277	401	0	338	294	239	274	0	0
Candidatus_Rickettsia_amblyommii_str._Ac37	434	341	377	327	264	419	144	248	255	132	374	465	0	878	344	0	420	326	326	412	459	459	767	314	435	878	483	928	399	459	459	386	292	596	261	124	125	463	401	1583	276	401	0	337	294	239	274	0	0
Candidatus_Rickettsia_amblyommii_str._Ac/Pa	434	341	377	327	264	419	144	248	255	132	374	425	0	878	344	0	420	326	326	406	459	459	767	314	435	878	483	928	399	459	459	386	258	596	261	124	125	463	401	1583	110	401	0	337	294	239	274	0	0
Candidatus_Rickettsia_amblyommii_str._Darkwater	434	0	0	327	264	326	144	248	255	132	374	313	191	829	344	0	420	326	326	412	459	459	767	314	435	0	483	928	399	459	459	0	0	596	261	124	125	463	401	1583	276	401	0	337	0	239	274	0	0
Candidatus_Rickettsia_amblyommii_str._GAT-30V	434	341	377	327	264	419	144	248	255	132	374	465	0	878	344	0	420	326	326	412	459	459	767	314	435	878	483	928	399	459	459	386	292	596	261	124	125	463	401	1583	276	401	0	337	294	239	274	0	0
Rickettsia_aeschlimannii_MC16	434	341	377	327	264	419	144	248	255	132	374	425	0	882	344	0	420	326	326	406	459	459	802	314	435	878	483	928	395	459	459	386	258	0	261	124	125	463	401	1583	277	401	0	338	294	239	274	0	0
Rickettsia_rhipicephali_HJ#5	434	341	377	327	264	419	144	248	255	132	374	465	0	878	343	0	420	326	326	412	459	459	767	314	435	878	483	928	399	459	459	386	292	596	261	124	124	463	401	1584	277	401	0	338	294	239	274	0	0
Rickettsia_rhipicephali_str._3-7-female6-CWPP	434	341	377	327	264	419	144	248	255	132	374	465	0	878	343	0	420	326	326	412	459	459	767	314	435	878	483	928	399	459	459	386	292	596	261	124	124	463	401	1584	277	401	0	338	294	239	274	0	0
Rickettsia_rhipicephali_str._Ect	434	341	377	268	269	419	144	248	255	132	374	425	0	878	343	0	420	326	326	406	459	459	767	314	435	878	483	928	400	459	459	386	258	596	261	124	125	463	401	1584	277	401	0	338	294	239	274	0	0
Rickettsia_massiliae_str._AZT80	434	341	377	327	269	419	144	248	255	132	374	465	0	878	343	0	420	326	326	412	459	459	767	314	435	878	483	928	400	459	459	386	292	596	261	124	125	463	401	1584	277	401	0	338	294	239	274	0	0
Rickettsia_massiliae_MTU5	435	342	377	327	270	419	149	248	280	135	374	475	0	883	346	0	420	326	326	412	459	459	796	320	442	878	483	928	401	459	459	386	292	599	261	124	125	463	406	1602	281	409	0	339	300	285	282	0	0
Candidatus_Rickettsia_gravesii_BWI-1	432	341	377	175	264	419	144	248	255	132	374	425	0	882	198	0	420	326	326	406	459	459	809	314	435	878	483	928	399	459	459	386	258	596	261	124	125	463	401	1583	284	401	0	338	294	239	282	0	0
Rickettsia_japonica_YH	432	341	377	327	264	419	144	248	255	132	374	465	0	882	343	0	420	326	326	412	459	459	767	314	435	878	483	928	395	459	459	386	292	596	261	124	125	463	401	1583	277	404	0	338	294	239	282	0	0
Rickettsia_heilongjiangensis_054	432	341	377	327	264	419	144	248	255	132	374	465	0	878	343	0	420	326	326	412	459	459	767	314	435	878	483	928	395	459	459	386	292	596	261	124	125	463	401	1583	277	404	0	338	294	239	274	0	0
Rickettsia_argasii_T170-B	432	341	377	327	264	419	144	248	257	132	374	465	0	878	343	0	420	324	326	412	459	459	767	314	435	878	483	928	395	459	459	386	292	596	261	124	125	463	401	1583	0	404	0	338	294	239	274	0	0
Rickettsia_honei_RB	432	341	377	327	264	419	144	261	255	126	385	465	0	882	343	0	420	326	326	412	459	459	797	314	435	878	483	928	395	459	459	386	292	596	261	124	125	463	401	1582	277	401	0	338	294	239	282	0	0
Rickettsia_peacockii_str._Rustic	432	341	377	327	264	419	144	248	255	0	0	383	0	878	343	0	420	326	326	412	459	459	767	321	435	878	483	928	395	459	459	386	292	596	261	124	125	463	401	1582	276	401	0	338	294	239	274	0	0
Rickettsia_endosymbiont_of_Proechinophthirus_fluctus	432	341	377	327	264	419	144	248	255	132	0	465	0	878	343	0	420	326	326	412	459	0	766	314	435	878	483	928	395	459	0	386	292	596	261	124	125	463	401	1583	277	401	0	338	294	239	0	0	0
Rickettsia_philipii_str._364D	432	341	377	327	264	419	144	248	255	132	374	465	0	878	343	0	420	326	326	412	459	459	793	314	435	878	483	928	395	459	459	386	292	596	261	124	125	463	401	1584	277	401	0	338	294	239	274	0	0
Rickettsia_rickettsii_str._Hlp#2	432	341	377	327	264	419	144	248	255	132	374	465	0	878	343	0	420	326	326	412	459	459	766	314	435	878	483	928	395	459	459	386	292	596	261	124	125	463	401	1584	277	401	0	338	294	239	274	0	0
Rickettsia_rickettsii_str._Brazil	432	341	377	327	264	419	144	248	255	132	374	465	0	878	343	0	420	326	326	412	459	459	766	314	435	878	483	928	395	459	459	386	292	596	261	124	125	463	401	1584	277	401	0	338	294	239	274	0	0
Rickettsia_rickettsii_str._Colombia	432	341	377	327	264	419	144	248	255	132	374	465	0	878	343	0	420	326	326	412	459	459	766	314	435	878	483	928	395	459	459	386	292	596	261	124	125	463	401	1584	277	401	0	338	294	239	274	0	0
Rickettsia_rickettsii_str._Sheila_Smith	432	341	377	327	264	419	144	248	255	132	374	465	0	878	343	0	420	326	326	412	459	459	766	314	434	878	483	928	395	459	459	386	292	596	261	124	125	463	401	1584	277	401	0	338	294	239	274	0	0
Rickettsia_rickettsii_str._R	432	341	377	327	264	419	144	248	255	132	374	465	0	878	343	0	420	326	326	412	459	459	788	314	434	878	483	928	395	459	459	386	292	596	261	124	125	463	401	1584	277	401	0	338	294	239	274	0	0
Rickettsia_rickettsii_str._Arizona	432	341	377	327	264	419	144	248	255	132	374	465	0	878	343	0	420	326	326	412	459	459	766	314	435	878	483	928	395	459	459	386	292	596	261	124	125	463	401	1584	277	401	0	338	294	239	274	0	0
Rickettsia_rickettsii_str._Iowa	432	341	377	327	264	419	144	248	255	132	374	465	0	882	343	0	420	326	326	412	459	459	808	314	435	878	483	928	395	459	459	386	292	596	261	124	125	463	401	1584	277	401	0	338	294	285	282	0	0
Rickettsia_rickettsii_str._Hino	432	341	377	327	264	419	144	248	255	132	374	465	0	878	343	0	420	326	326	412	459	459	766	314	435	878	483	928	395	459	459	386	292	596	261	124	125	463	401	1584	277	401	0	338	294	239	274	0	0
Rickettsia_rickettsii_str._Morgan	432	341	377	327	264	419	144	248	255	132	374	465	0	878	343	0	420	326	326	412	459	459	801	314	435	878	483	928	395	459	459	386	292	596	261	124	125	463	401	1584	277	401	0	338	294	239	274	0	0
Rickettsia_rickettsii_str._Hauke	432	341	377	327	264	419	144	248	255	132	374	465	0	878	343	0	420	326	326	412	459	459	766	314	435	878	483	928	395	459	459	386	292	596	261	124	125	463	401	1584	277	401	0	338	294	239	274	0	0
Rickettsia_slovaca_str._D-CWPP	432	341	377	327	264	419	144	248	255	132	374	465	0	878	343	0	420	326	326	412	459	459	767	314	435	878	483	928	395	459	459	386	292	596	261	124	126	463	401	1582	277	401	0	338	294	239	274	0	0
Rickettsia_slovaca_13-B	0	341	377	327	264	419	144	248	255	132	374	465	0	878	343	0	420	326	326	406	459	459	802	314	435	878	483	928	395	459	459	386	258	596	261	124	126	463	401	1582	277	401	0	338	294	239	282	0	0
Rickettsia_conorii_subsp._indica_ITTR	432	341	377	175	264	408	144	248	255	132	374	442	0	882	343	0	420	326	326	412	459	459	802	314	435	878	483	928	395	459	459	386	258	596	261	124	126	463	401	1583	277	401	0	338	294	239	274	0	0
Rickettsia_conorii_str._Malish_7	432	341	377	327	264	419	144	248	255	132	374	465	0	882	343	0	420	326	326	412	459	459	767	314	435	878	483	928	395	459	459	386	292	596	261	124	126	463	401	1583	277	401	0	338	294	285	282	0	0
Rickettsia_conorii_subsp._caspia_A-167	432	341	377	163	264	408	144	248	255	132	374	465	0	882	343	0	420	326	326	412	459	459	802	314	435	878	483	928	395	459	459	386	258	596	261	124	126	463	401	1583	277	282	38	338	294	239	282	0	0
Rickettsia_conorii_subsp._israelensis_ISTT_CDC1	432	341	377	327	264	419	144	248	255	132	374	465	0	878	343	0	420	326	326	412	459	459	802	314	435	878	483	928	395	459	459	386	258	596	261	124	126	463	401	1583	277	0	0	338	294	239	282	0	0
Rickettsia_africae_ESF-5	432	341	377	327	264	419	144	248	255	132	374	465	0	878	343	0	420	326	326	412	459	459	767	314	435	878	483	928	395	459	459	386	291	596	261	124	126	463	401	1583	277	401	0	338	294	239	274	0	0
Rickettsia_sibirica_subsp._mongolitimonae_HA-91	432	341	377	327	264	419	144	248	255	132	374	425	0	882	343	0	420	326	326	412	459	459	802	314	435	878	483	928	395	459	459	386	258	596	261	124	126	463	401	1583	277	401	0	338	294	239	282	0	0
Rickettsia_sibirica_246	432	341	377	327	264	419	144	248	255	132	374	425	0	878	343	0	420	326	326	412	459	459	797	314	435	878	483	928	395	459	459	386	292	596	261	124	126	463	401	1583	277	399	0	338	294	239	282	0	0
Rickettsia_sibirica_subsp._sibirica_BJ-90	432	341	377	163	264	419	144	248	255	132	374	425	0	882	343	0	420	326	326	412	459	459	802	314	435	878	483	928	395	459	459	386	292	596	261	124	126	463	401	1583	277	399	0	338	294	239	282	0	0
Rickettsia_parkeri_str._Portsmouth	432	341	377	327	264	419	144	248	255	132	374	465	0	878	343	0	420	326	326	412	459	459	767	314	435	879	483	928	395	459	459	386	292	596	261	124	126	463	401	1583	277	401	0	338	294	239	274	0	0
Rickettsia_parkeri_str._Grand_Bay	432	341	377	327	264	419	144	248	255	132	374	465	0	878	343	0	420	326	326	412	459	459	767	314	435	879	483	928	395	459	459	386	292	596	261	124	126	463	401	1583	0	401	0	338	294	239	274	0	0
Rickettsia_parkeri_str._AT#24	432	341	377	327	264	419	144	248	255	132	374	425	0	878	343	0	420	326	326	412	459	459	767	314	435	879	483	928	395	459	459	386	258	596	261	124	126	463	401	1583	277	401	0	338	294	239	274	0	0
Rickettsia_parkeri_str._Tates_Hell	432	341	377	175	264	419	144	248	255	132	374	465	0	878	343	0	420	326	326	412	459	459	767	314	435	879	483	928	395	459	459	386	258	596	261	124	126	463	401	1583	277	401	0	338	294	239	274	0	0
[truncated: 155 more columns]

## Sheet: C_Transporters
Locus	COG2984 (K01989)	COG4120 (K05832)	COG1101 (K05833)	GlnH (K02030)	GlnP (K02029)	GlnQ (K02028)	Tlc1 (K03301)	Tlc2 (K03301)	Tlc3 (K03301)	Tlc4 (K03301)	Tlc5 (K03301)	YfdV-1 (K07088)	YfdV-2 (K07088)	AdiC (K03294)	PotE (K03294)	GlpT (K02445)	ProP1 (K03762)	ProP2 (NONE)	ProP3 (K03762)	ProP4 (K03762)	ProP5 (K03762)	ProP6 (K03762)	ProP7 (K03762)	BioY (K03523)	EamA (NONE)	GltP (NONE)	SLC5sbd (K03307)	SLC5sbd+HK (K03307)
Group	ABC	ABC	ABC	ABC	ABC	ABC	AAA	AAA	AAA	AAA	AAA	AEC	AEC	APC	APC	MFS	MFS	MFS	MFS	MFS	MFS	MFS	MFS	VUT	DMT	DAACS	SSS	SSS
Length (Max)	329	305	250	255	227	240	502	511	511	522	500	323	316	510	448	439	428	457	455	464	445	432	424	195	296	401	478	984
Length (Mean)	287.58	264.86	238.81	240.72	216.56	239.75	492.26	499.33	495.79	510.63	495.21	309.11	304.01	468.48	423.07	430	416.9	432.85	407.23	437.49	416.7	359.72	415.8	173.73	293.81	393.66	458.21	568.54
Length (SD)	50.93	52.16	16.82	6.62	10.15	2.06	26.72	21.14	35.42	8.84	10.05	13.08	21.76	8.87	31.49	1.63	11.32	26.91	30.77	29.86	7.15	107.34	39.1	25.11	1.02	22.11	30.24	336.13
Length (Median)	305	279	240	241	218	240	498	507	501	511	499	310	309	465	427	429	418	438	405	444	413	415	423	180	294	399	465	593
Length (Mode)	305	279	240	241	218	240	498	507	501	511	499	310	309	465	427	429	418	438	405	455	413	415	423	180	294	399	465	132
Rickettsia_sp._Ich	329	286	250	246	216	240	490	511	500	522	499	309	311	476	432	437	383	393	384	410	411	432	417	119	295	400	461	973
Rickettsia_sp._MEAM1_str._Bemisia_tabaci	305	280	242	254	218	240	498	507	504	520	0	0	309	464	0	429	414	246	0	0	411	0	109	149	287	401	271	916
Rickettsia_bellii_str._RML_An4	305	279	242	241	218	240	498	507	504	520	469	310	309	464	425	429	426	435	407	424	417	415	423	183	291	401	459	357
Rickettsia_bellii_str._RML_Mogi	321	279	242	241	218	240	498	507	504	520	500	310	309	464	426	429	414	435	407	424	417	415	423	183	291	401	459	789
Rickettsia_bellii_RML369-C	321	279	242	241	218	240	498	507	504	520	500	310	309	464	425	429	414	435	407	424	417	415	423	183	291	401	348	916
Rickettsia_bellii_OSU_85-389	321	279	242	241	218	240	498	507	504	520	500	310	309	464	0	429	414	435	407	424	417	415	423	183	291	401	348	916
Rickettsia_sp._Adalia	305	69	0	255	218	221	498	467	501	468	499	310	309	0	429	0	418	0	406	429	418	415	423	180	294	399	470	501
Rickettsia_canadensis_str._McKiel	0	56	0	241	218	240	501	507	503	511	499	313	309	466	438	429	420	438	442	445	415	0	421	186	294	399	464	93
Rickettsia_canadensis_str._CA410	0	34	0	241	218	240	501	507	503	511	499	313	309	466	438	429	420	438	442	445	415	0	421	186	294	399	464	93
Rickettsia_helvetica_C9P9	0	305	234	241	218	240	498	507	501	511	480	310	309	470	427	429	418	438	403	400	413	189	423	195	294	399	469	344
Rickettsia_akari_str._Hartford	305	277	247	241	218	240	498	507	511	511	480	310	309	463	448	429	418	457	443	426	423	268	423	180	294	399	469	0
Rickettsia_australis_str._Cutlack	305	277	247	241	218	240	498	507	501	511	499	310	309	465	429	429	418	438	445	409	423	415	423	180	294	399	469	919
Rickettsia_australis_str._Phillips	305	277	247	241	218	240	488	507	501	511	499	310	309	492	429	429	418	438	445	426	423	415	423	134	294	399	469	919
Rickettsia_hoogstraalii_Croatica	265	259	143	241	218	240	468	507	501	511	499	310	309	508	427	429	418	441	410	432	437	415	423	190	294	399	471	901
Rickettsia_hoogstraalii_str._RCCE3	265	269	240	241	218	240	498	505	501	511	499	310	309	465	427	429	418	294	410	449	415	415	423	190	294	399	471	917
Candidatus_Rickettsia_asemboensis	283	277	239	241	218	240	498	507	497	511	500	310	309	465	427	429	418	438	445	424	423	415	423	190	294	399	471	914
Rickettsia_felis_str._LSU-Lb	265	277	0	241	218	240	498	0	501	511	499	0	309	465	427	429	0	438	0	0	423	0	0	190	294	399	0	692
Rickettsia_felis_URRWXCal2	265	277	0	241	218	240	498	507	501	511	499	310	309	465	427	429	418	438	406	464	423	415	423	194	294	399	478	984
Rickettsia_felis_str._Pedreira	265	277	0	241	218	240	468	507	501	511	499	310	309	465	427	429	418	438	406	412	423	415	423	190	294	331	478	984
Rickettsia_felis_str._LSU	305	277	0	0	218	240	0	0	0	0	0	0	309	0	427	0	0	0	0	0	423	415	0	190	0	0	0	410
Rickettsia_typhi_str._Wilmington	307	280	246	241	218	240	498	507	501	512	500	323	309	468	429	429	418	438	406	439	413	415	423	190	294	399	461	916
Rickettsia_typhi_str._TH1527	307	280	246	241	218	240	498	507	501	512	500	310	309	468	429	429	418	438	406	439	413	415	423	190	294	399	461	916
Rickettsia_typhi_str._B9991CWPP	307	280	246	241	218	240	498	507	501	512	500	310	309	468	429	429	418	438	406	422	413	415	423	190	294	399	461	916
Rickettsia_prowazekii_str._GvV257	303	280	247	241	218	240	0	507	501	512	500	310	309	470	429	429	418	438	406	438	413	415	423	190	294	399	461	921
Rickettsia_prowazekii_str._RpGvF24	303	280	247	241	218	240	498	507	501	512	500	310	309	470	429	429	418	438	406	438	413	415	423	190	294	399	461	921
Rickettsia_prowazekii_str._GvF12	263	280	247	184	216	240	267	507	274	512	500	323	309	481	429	429	418	405	295	284	413	415	418	190	294	399	461	449
Rickettsia_prowazekii_str._BuV67-CWPP	303	280	247	241	218	240	498	507	501	512	500	310	309	470	429	429	418	438	406	438	413	415	423	190	294	399	461	921
Rickettsia_prowazekii_str._Katsinyian	303	280	247	241	218	240	498	507	501	512	500	310	309	470	429	429	418	438	406	438	413	415	423	190	294	399	461	921
Rickettsia_prowazekii_str._NMRC_Madrid_E	303	280	247	241	216	240	498	507	501	512	500	310	309	470	308	429	418	442	406	421	413	415	418	190	294	399	461	557
Rickettsia_prowazekii_str._Madrid_E	303	280	247	241	218	240	498	507	501	512	500	323	309	470	429	429	418	442	406	438	426	415	423	194	294	399	461	921
Rickettsia_prowazekii_str._Rp22	303	280	247	241	218	240	498	507	501	512	500	310	309	470	429	429	418	438	406	438	413	415	423	194	294	399	461	921
Rickettsia_prowazekii_str._Cairo_3	303	280	247	241	216	240	498	507	501	512	500	310	309	470	429	429	418	438	406	284	413	415	418	190	294	399	461	921
Rickettsia_prowazekii_str._Chernikova	303	280	247	241	218	240	498	507	501	512	500	310	309	470	429	429	418	438	406	438	413	415	423	190	294	399	461	921
Rickettsia_prowazekii_str._Breinl	303	280	247	241	216	240	498	507	501	512	500	310	309	470	429	429	418	438	406	421	413	415	418	190	294	240	461	921
Rickettsia_prowazekii_str._Dachau	303	280	247	241	216	240	498	0	501	512	500	310	309	470	429	429	418	422	406	438	413	415	423	190	294	399	357	921
Rickettsia_tamurae_AT-1	124	275	211	241	227	240	468	507	501	511	499	310	309	470	423	429	418	438	455	427	432	415	417	180	294	342	467	923
Rickettsia_monacensis_IrR/Munich	0	154	0	241	227	240	498	507	501	515	499	310	309	510	423	429	418	438	442	444	432	415	417	180	294	399	457	919
Rickettsia_endosymbiont_of_Ixodes_pacificus	265	109	0	241	218	240	498	507	501	511	499	310	309	470	423	429	418	438	442	444	413	415	417	179	294	399	467	920
Rickettsia_endosymbiont_of_Ixodes_scapularis	65	154	0	241	218	239	498	508	501	447	499	310	287	470	423	429	418	435	442	444	432	0	417	151	294	399	0	904
Rickettsia_sp._ISO7	65	154	0	241	218	239	498	508	501	511	499	310	202	470	423	429	418	435	442	444	432	244	417	153	294	399	467	920
Rickettsia_montanensis_str._OSU_85-930	305	279	240	241	218	240	498	507	501	511	499	310	309	465	427	429	418	438	405	455	413	415	417	180	294	399	465	0
Rickettsia_raoultii	305	279	240	241	218	240	498	507	501	511	499	310	309	465	427	429	418	438	405	455	413	101	423	180	294	399	454	132
Candidatus_Rickettsia_amblyommii_str._Ac37	305	279	240	241	218	240	498	507	501	511	499	310	309	465	427	429	418	438	405	455	413	415	423	180	294	399	465	983
Candidatus_Rickettsia_amblyommii_str._Ac/Pa	305	279	240	241	199	240	468	471	270	511	469	310	309	465	427	429	324	438	405	438	413	163	423	180	294	399	465	289
Candidatus_Rickettsia_amblyommii_str._Darkwater	305	279	240	241	199	240	468	471	0	511	499	310	309	465	169	429	418	438	189	438	413	415	423	180	294	399	465	389
Candidatus_Rickettsia_amblyommii_str._GAT-30V	305	279	240	241	218	240	498	507	501	511	499	310	309	465	427	429	418	438	405	455	413	415	423	180	294	399	465	125
Rickettsia_aeschlimannii_MC16	302	284	240	241	129	240	502	507	501	511	469	310	309	465	427	429	418	438	405	445	413	415	423	105	294	399	465	579
Rickettsia_rhipicephali_HJ#5	305	279	240	241	218	240	498	508	501	511	499	310	309	465	427	429	418	438	405	454	413	0	423	180	294	399	465	132
Rickettsia_rhipicephali_str._3-7-female6-CWPP	305	279	240	241	218	240	498	508	501	511	499	310	309	465	427	429	418	438	405	454	413	0	423	180	294	399	465	132
Rickettsia_rhipicephali_str._Ect	148	0	147	241	218	240	471	473	501	511	499	310	309	465	427	429	418	438	405	437	413	91	423	180	294	399	465	509
Rickettsia_massiliae_str._AZT80	0	0	0	241	218	240	501	509	501	511	499	310	309	465	427	429	418	438	405	454	413	0	423	180	294	399	465	132
Rickettsia_massiliae_MTU5	0	0	0	243	218	240	500	508	508	512	500	310	316	466	429	439	421	443	418	454	445	0	423	180	296	400	465	0
Candidatus_Rickettsia_gravesii_BWI-1	119	302	240	241	218	240	498	471	501	511	499	310	309	507	427	429	418	438	418	349	413	415	423	105	294	399	465	59
Rickettsia_japonica_YH	305	305	240	241	218	240	498	354	501	511	499	310	309	465	427	431	418	438	418	455	432	415	423	180	294	399	465	0
Rickettsia_heilongjiangensis_054	305	279	240	241	218	240	498	507	501	511	499	310	309	465	427	431	418	438	405	455	413	415	423	180	294	399	465	0
Rickettsia_argasii_T170-B	305	279	240	241	218	240	498	507	501	511	499	310	309	465	427	431	418	438	405	455	413	415	269	180	294	399	465	242
Rickettsia_honei_RB	305	279	240	241	218	240	501	471	501	511	499	310	309	465	427	431	418	438	405	438	413	415	424	109	294	399	473	370
Rickettsia_peacockii_str._Rustic	0	0	0	241	218	240	501	507	501	511	469	310	309	465	427	433	418	438	405	455	413	0	424	0	294	399	465	0
Rickettsia_endosymbiont_of_Proechinophthirus_fluctus	305	279	240	241	218	240	498	0	501	511	499	0	309	465	0	431	418	438	405	455	413	0	424	180	294	399	463	0
Rickettsia_philipii_str._364D	305	279	240	241	218	240	498	507	501	511	499	310	309	465	427	431	418	438	405	455	413	0	424	180	294	399	465	132
Rickettsia_rickettsii_str._Hlp#2	305	279	240	241	218	240	498	507	501	511	499	310	309	465	427	431	418	438	405	455	413	0	424	180	294	399	465	132
Rickettsia_rickettsii_str._Brazil	305	279	240	241	218	240	498	507	501	511	499	310	309	465	427	431	418	438	405	455	413	0	424	180	294	399	465	132
Rickettsia_rickettsii_str._Colombia	305	279	240	241	218	240	498	507	501	511	499	310	309	465	427	431	418	438	405	455	413	0	424	180	294	399	465	132
Rickettsia_rickettsii_str._Sheila_Smith	305	279	240	241	218	240	498	507	501	511	465	310	309	465	427	431	418	438	405	455	413	0	424	105	294	399	465	132
Rickettsia_rickettsii_str._R	305	279	240	241	218	240	498	507	501	511	499	310	309	465	427	431	418	438	405	455	413	0	424	180	294	399	465	0
Rickettsia_rickettsii_str._Arizona	305	279	240	241	218	240	498	507	501	511	499	310	309	465	427	431	418	438	405	455	413	0	424	180	294	399	465	132
Rickettsia_rickettsii_str._Iowa	305	279	240	241	218	240	498	507	501	511	499	310	309	481	427	431	418	438	418	455	435	0	424	180	294	399	465	132
Rickettsia_rickettsii_str._Hino	305	279	240	241	218	240	498	507	501	511	499	310	309	465	427	431	418	438	405	455	413	0	424	180	294	399	465	132
Rickettsia_rickettsii_str._Morgan	305	279	240	241	218	240	498	507	501	511	499	310	309	465	427	431	418	438	405	455	413	0	424	180	294	399	465	0
Rickettsia_rickettsii_str._Hauke	305	279	240	241	218	240	498	507	501	511	499	310	309	465	427	431	418	438	405	455	413	0	424	180	294	399	465	132
Rickettsia_slovaca_str._D-CWPP	282	279	240	241	218	240	498	507	501	511	499	310	309	465	427	431	418	438	405	455	413	415	424	180	294	399	466	643
Rickettsia_slovaca_13-B	282	279	240	241	218	240	498	507	501	511	469	310	309	465	427	431	418	438	405	438	413	415	340	180	294	399	466	0
Rickettsia_conorii_subsp._indica_ITTR	265	279	240	241	218	240	498	471	501	511	499	195	213	465	427	431	418	438	405	455	413	393	424	180	294	399	466	329
Rickettsia_conorii_str._Malish_7	305	305	240	241	218	240	498	507	501	511	499	310	309	465	427	431	418	438	418	455	435	163	424	180	294	399	464	643
Rickettsia_conorii_subsp._caspia_A-167	305	266	240	241	218	240	468	471	501	511	499	310	309	465	427	431	418	438	405	455	413	170	424	105	294	342	465	647
Rickettsia_conorii_subsp._israelensis_ISTT_CDC1	305	279	240	241	218	240	498	471	501	511	469	310	202	465	427	431	418	429	405	438	413	409	424	105	294	399	465	592
Rickettsia_africae_ESF-5	305	305	240	241	218	240	501	507	501	511	499	310	309	465	427	431	418	438	405	462	413	0	424	180	294	399	465	611
Rickettsia_sibirica_subsp._mongolitimonae_HA-91	305	279	240	241	218	240	471	471	501	511	469	310	309	465	427	431	418	438	405	438	413	416	424	105	294	399	465	132
Rickettsia_sibirica_246	305	279	240	241	218	240	501	507	501	511	480	310	309	465	427	431	418	438	405	455	413	163	424	105	294	399	465	594
Rickettsia_sibirica_subsp._sibirica_BJ-90	305	279	240	241	218	240	471	471	501	511	469	310	213	465	427	431	418	438	405	455	413	173	424	180	294	399	465	460
Rickettsia_parkeri_str._Portsmouth	305	279	240	241	218	240	501	507	501	511	499	310	309	465	427	431	428	438	405	455	413	0	424	180	294	399	465	335
Rickettsia_parkeri_str._Grand_Bay	305	279	240	241	218	240	501	507	501	511	499	310	309	465	427	431	428	438	405	455	413	121	424	180	294	399	465	335
Rickettsia_parkeri_str._AT#24	305	279	240	241	218	240	501	471	501	511	499	310	309	465	427	431	428	438	405	438	413	121	424	180	294	342	465	201
Rickettsia_parkeri_str._Tates_Hell	305	279	240	241	218	240	501	471	501	511	499	310	309	465	427	431	428	438	405	438	413	121	424	180	294	342	465	201
